# Supplementary material for: Failure of Diphtheria Toxin Model to Induce Parkinson-Like Behavior in Mice
Source: Int J Mol Sci. 2021 Aug 31;22(17):9496. doi: 10.3390/ijms22179496 (PMC8430633; doi:10.3390/ijms22179496)
Supplement: Supplementary file 1 [file ijms-22-09496-s001.zip]

Archive with 1 entries (1 files):
- ijms-1301637-supplementary.pdf
